# Supplementary material for: The integrated stress response suppresses PINK1-dependent mitophagy by preserving mitochondrial import efficiency
Source: Nat Commun. 2026 Apr 9;17:4838. doi: 10.1038/s41467-026-71630-6 (PMC13223273; doi:10.1038/s41467-026-71630-6)
Supplement: Supplementary file 4 — Source data [file 41467_2026_71630_MOESM4_ESM.zip]

Archive with 6 entries (6 files):
- Source_data_CLA_AllelicTable_032825.xlsx
- __MACOSX/._Source_data_CLA_AllelicTable_032825.xlsx
- Source_data_numerical_source_data.xlsx
- __MACOSX/._Source_data_numerical_source_data.xlsx
- Source_data_uncropped_WB.pdf
- __MACOSX/._Source_data_uncropped_WB.pdf
