# Supplementary material for: The integrated stress response suppresses PINK1-dependent mitophagy by preserving mitochondrial import efficiency
Source: Nat Commun. 2026 Apr 9;17:4838. doi: 10.1038/s41467-026-71630-6 (PMC13223273; doi:10.1038/s41467-026-71630-6)
Supplement: Supplementary file 4 — Source data [file 41467_2026_71630_MOESM4_ESM.zip › Source_data_CLA_AllelicTable_032825.xlsx]

## Sheet: Sheet 1 - Source_data_CLA_Allel
Source_data_CLA_AllelicTable_032825
Panel	AllelciLadderNorm (CLA_032825)
Sample File Name	Sample Name	D8S1179_Allele1	D8S1179_Allele2	D21S11_Allele1	D21S11_Allele2	TPOX_Allele1	TPOX_Allele2	vWA_Allele1	vWA_Allele2	D5S818_Allele1	D5S818_Allele2	D18S51_Allele1	D18S51_Allele2	D7S820_Allele1	D7S820_Allele2	FGA_Allele1	FGA_Allele2	D2S1338_Allele1	D2S1338_Allele2	D19S433_Allele1	D19S433_Allele2	AMEL_Allele1	AMEL_Allele2	CSF1PO_Allele1	CSF1PO_Allele2	D3S1358_Allele1	D3S1358_Allele2	D13S317_Allele1	D13S317_Allele2	TH01_Allele1	TH01_Allele2	D16S539_Allele1	D16S539_Allele2
K562-cXG912(5X)_A01_015.fsa	K562-cXG912(5X)	12	12	29	30	8	9	16	16	11	12	16	16	9	11	21	24	17	17	14	14.2	X	X	9	10	16	16	8	8	9.3	9.3	11	12
