# Supplementary material for: The integrated stress response suppresses PINK1-dependent mitophagy by preserving mitochondrial import efficiency
Source: Nat Commun. 2026 Apr 9;17:4838. doi: 10.1038/s41467-026-71630-6 (PMC13223273; doi:10.1038/s41467-026-71630-6)
Supplement: Supplementary file 4 — Source data [file 41467_2026_71630_MOESM4_ESM.zip › Source_data_numerical_source_data.xlsx]

## Sheet: Fig. 1 and Extended Fig. 1
Fig. 1c, Supplementary Fig.1c	No PRKN OE								Fig. 1d, Supplementary Fig.1d	PRKN OE low level
	NTC			DELE1_KD						NTC			DELE1_KD
un	3.26	3.34	3.51	7.26	5.99	6.55			un	1.96	2.3	2.34	3.81	3.97	3.98
oli 0.3125ng/ml	3.29	3.11	3.4	7.01	7.01	6.84			oli 0.3125ng/ml	2.1	2.49	2.41	3.96	4.63	4.13
oli 0.625ng/ml	3.5	3.23	3.19	11.2	10.7	10.9			oli 0.625ng/ml	2.28	2.97	2.59	7.46	6.2	7.99
oli 1.25ng/ml	3.44	4.4	3.67	27.8	27.3	28.6			oli 1.25ng/ml	4.69	4.83	4.03	57.2	57.3	58.5
oli 2.5ng/ml	4.25	4.65	4.37	27	22.6	24.3			oli 2.5ng/ml	10.2	10.7	9.96	72.1	74	73
cccp 2.5uM	3.18	2.97	3	7.71	8.87	8.15			cccp 2.5uM	2.69	2.73	2.57	12.3	10.5	13.4
cccp 5uM	2.91	2.61	2.26	7.23	6.09	7.23			cccp 5uM	4.19	3.37	3.1	7.31	7.18	8.17
cccp 10uM	5.45	5.26	6.03	12.4	12.7	12.1			cccp 10uM	35.5	30.6	30	26	28.4	28.8
baf 100nM	0.086	0.052	0.039	0.26	0.42	0.21			baf 100nM	0.13	0.057	0.17	0.52	0.4	0.38
baf+oli 0.3125	0.091	0.083	0.043	0.17	0.19	0.24			baf+oli 0.3125	0.021	0.11	0.13	0.37	0.51	0.61
baf+oli 0.625	0.053	0.018	0.086	0.31	0.32	0.36			baf+oli 0.625	0.12	0.097	0.15	0.43	0.58	0.44
baf+oli 1.25	0.085	0.064	0.1	0.55	0.66	0.47			baf+oli 1.25	0.2	0.32	0.16	0.56	0.31	0.36
baf+oli 2.5	0.11	0.08	0.11	0.55	0.79	0.67			baf+oli 2.5	0.39	0.28	0.55	0.51	0.49	0.5
baf+cccp 2.5uM	0.043	0	0.023	0.8	0.37	0.48			baf+cccp 2.5uM	0.25	0.17	0.24	0.6	0.76	0.44
baf+cccp 5uM	0.088	0.082	0.12	0.46	0.48	0.42			baf+cccp 5uM	0.26	0.23	0.12	0.79	1.03	0.58
baf+cccp 10uM	0.4	0.39	0.33	1.51	1.54	1.61			baf+cccp 10uM	4.3	7.28	4.91	6.1	8.32	8.03
Fig. 1e, Supplementary Fig.1c	PRKN OE medium level								Fig. 1f, Supplementary Fig. 1f	PRKN OE High level
	NTC			DELE1_KD						NTC			DELE1_KD
un	3.11	3.18	2.65	5.39	5.17	5.51			un	6.37	6.66	6.62	9.43	9.17	8.74
oli 0.3125ng/ml	2.56	3.38	2.68	5.39	6.19	5.86			oli 0.3125ng/ml	7.27	7.55	6.94	10.2	10.3	10.9
oli 0.625ng/ml	2.91	2.77	3.1	16.1	24.3	18.9			oli 0.625ng/ml	8.2	7.42	7.32	16.9	15.9	15.3
oli 1.25ng/ml	10.2	9.43	8.9	93.2	95.1	92.1			oli 1.25ng/ml	11.2	10.7	10.9	82.1	81.2	84.6
oli 2.5ng/ml	18.6	15.6	18.9	97.9	97.6	98			oli 2.5ng/ml	14.7	15.1	14.9	93.6	91.8	92.6
cccp 2.5uM	3.54	3.1	3.09	19.3	19.2	16.7			cccp 2.5uM	8.03	8.18	8.2	25.9	24.3	24.6
cccp 5uM	8.96	11.3	11.8	37.8	38.3	37			cccp 5uM	65.5	61.4	59.6	79.9	73.3	75.8
cccp 10uM	93.4	93.2	92.6	85.1	84.3	83.8			cccp 10uM	90.4	89.4	88.4	83	82.9	82.5
baf 100nM	0	0.12	0	0.18	0.26	0.4			baf 100nM	0.053	0.028	0.091	0.11	0.038	0.16
baf+oli 0.3125	0.025	0.087	0.089	0.33	0.19	0.19			baf+oli 0.3125	0.058	0.13	0.083	0.18	0	0.21
baf+oli 0.625	0.074	0.1	0.12	0.39	0.23	0.36			baf+oli 0.625	0.051	0.049	0.024	0.11	0.078	0.047
baf+oli 1.25	0.04	0.15	0.04	0.38	0.25	0.18			baf+oli 1.25	0.032	0.058	0.032	0.14	0.037	0
baf+oli 2.5	0.066	0.14	0.066	0.16	0.32	0.27			baf+oli 2.5	0.05	0.027	0.013	0.22	0.074	0.12
baf+cccp 2.5uM	0.078	0.019	0.039	0.036	0.1	0.18			baf+cccp 2.5uM	0	0	0.076	0.12	0.11	0.21
baf+cccp 5uM	0	0.044	0.09	0.099	0.1	0.24			baf+cccp 5uM	0.11	0.031	0	0.23	0.05	0.24
baf+cccp 10uM	1.31	1.23	1.02	1.91	1.38	2.19			baf+cccp 10uM	0.23	0.099	0.3	0.43	0.15	0.42
Fig. 1g	PRKN OE High level
	NTC_6hr			DELE1_KD_6hr			NTC_24hr			DELE1_KD_24hr
untreated	2.92	2.97	3.43	6.45	5.97	6.29	2.58	2.33	2.14	4.33	4.4	4.57
CCCP	93.3	93.2	93.1	91.3	92.1	90.9	95.7	96.9	97.2	94.1	94.3	94.7
Oligomyciin	5.11	5.34	5.14	11	9.32	8.96	3.04	3.01	3.81	90.9	91.8	91.2
Fig. 1i	PRKN OE LL level								Fig. 1j	PRKN OE High level
	NTC			DELE1_KD						NTC			DELE1_KD
un	1.47	1.79	1.34	3.31	3.71	3.94			un	3.51	3.63	3.38	10.6	11.3	10.4
oli 1.25	5.77	5.59	5.52	64.5	65.9	66.8			oli 1.25	12.3	11.8	11.2	94.5	95	94.6
anti 400nM	2.82	3.04	2.46	15.9	19.1	14.2			anti 400	8.96	7.48	6.05	62.5	59.1	60.2
anti 2uM	5.94	6.48	6.25	22.3	24.8	24.6			anti 2uM	13.5	11	11.1	71.5	71.8	70.7
rot 50nM	2.15	2.27	2.1	22.7	22.5	24.3			rot 50	3.43	3.44	2.98	56.7	57	56.1
rot 100nM	1.88	2.36	2.49	20.6	19.6	19.9			rot 100	3.1	2.76	2.59	52.9	56.3	54
Supplementary Fig. 1a	No PRKN OE
		BTC			DELE1 KD
Untreated		2.39	2.69	2.09	9.23	10.7	9.34
oligomycin 50ng/mL		2.06	2.53	2.04	14.9	14.7	14.5
oligomycin 25ng/mL		2.12	2.53	2.67	12.5	14.6	13.7
oligomycin 12.5ng/mL		2.62	2.18	1.86	14.3	13.7	11.3
oligomycin 6.25ng/mL		3.1	1.94	2.43	11.6	14	12.7
CCCP 20uM		2.77	3.11	2.94	10.3	8	8.69
CCCP 10uM		2.92	2.76	2.82	8.68	9.08	10.6
CCCP 5uM		3.06	3.17	2.95	8.85	8.79	6.89
Supplementary Fig. 1g	PRKN OE High level ( AAVS1 locus)
	NTC			DELE1_KD
un	3.6	3.67	3.63	8.33	8.67	8.18
oli 0.3125ng/ml	3.3	3.41	3.07	9.52	10.2	10.8
oli 0.625ng/ml	3.51	3.19	3.5	40.2	36.5	38.5
oli 1.25ng/ml	10.4	11.1	11.4	91.6	90.7	91
oli 2.5ng/ml	17.7	18.5	19.5	92.5	92.5	92.9
cccp 2.5uM	2.85	3.25	3.04	35.4	34	35.9
cccp 5uM	3.69	3.09	3.21	29.7	28.9	28.2
cccp 10uM	85.3	85.6	85.1	84.3	83.8	83
baf 100nM	0.26	0.39	0.72	1.65	1.25	1.54
baf+oli 0.3125	0.42	0.55	0.4	0.73	0.79	0.85
baf+oli 0.625	0.3	0.3	0.28	0.92	0.51	1.06
baf+oli 1.25	0.24	0.26	0.38	1.14	1.18	0.91
baf+oli 2.5	0.21	0.45	0.27	0.9	0.75	0.99
baf+cccp 2.5uM	0.065	0.12	0.02	0.21	0.31	0.25
baf+cccp 5uM	0.069	0.033	0.15	0.42	0.47	0.27
baf+cccp 10uM	1.76	1.72	1.97	3.01	2.45	2.87

## Sheet: Fig. 2
Fig. 2a	PRKN OE High level
	NTC			NTC, PINK1 KO			DELE1 KD			DELE1 KD, PINK1 KO
un	2.08	2.36	2.32	2.68	2.38	2.67	5.94	6.2	6.16	3.61	3.37	3.26
cccp 10uM	94.7	94.8	96	5.35	5.43	4.86	92.2	92.8	91.6	9.77	8.12	10.1
oli 1.25ng/ml	2.82	2.9	2.61	2.45	2.39	2.23	80.8	79.2	79.5	11	11.7	10.6
Fig. 2e	No PRKN OE
	NTC			DELE1 KD
un	31413	31704	34306	32975	32370	31851
0.6oli	28410	28474	29194	26974	27775	27402
1.2oli	27035	30419	30419	24083	24296	24136
5uM CCCP	24566	24784	25283	28734	27217	27650
10uM CCCP	1458	1720	1585	2007	1969	2160
100nM Antimycin	28027	27217	27279	22901	22408	23051
100nM Rotenone	26853	26376	26435	26853	26025	26613

## Sheet: Fig. 3
Fig. 3c
	NTC			DELE1 KD
Un	0/110	0/125	0/117	0/117	0/129	0/133
1.25 ng/ml Oli	0/111	0/105	0/122	10/43	11/66	15/71
10 uM CCCP	90/90	101/101	113/113	93/93	51/51	103/103
Fig. 3e									Fig. 3f
	NTC			DELE1 KD						NTC			DELE1 KD
Untreated	14.9	15.2	14.9	14.8	15.3	15.4			Untreated	7.31	7.63	7.25	7.42	7	6.93
Oligomycin 1.25 ng/ml	18.6	18.8	19.4	31.3	31.1	31.1			Oligomycin 1.25 ng/ml	11.1	11.4	11.2	18.6	17.7	17.8
CCCP 10 uM	28.6	28.3	28.8	29.2	29.1	29.4			CCCP 10 uM	14	14.8	14.7	15.7	16.2	16.7
Fig. 3h
	NTC			DELE1 KD
Un	164	186	212	132	135	159
Oligomycin 1.25 ng/ml	86.6	85.2	83.9	46.5	45	41.4
CCCP 10 uM	59.5	58.7	58.7	48.4	52.4	61

## Sheet: Fig. 4
Fig. 4a	PRKN OE High level
	NTC			OMA1 KD			HRI KD
un	2.37	2.48	2.37	4.15	3.98	3.8	8.12	7.73	8.35
oli 0.625	2.25	2.53	2.47	17.1	18.3	18.9	47.4	43	45.2
oli 1.25	4.71	5.37	5.4	66.8	66.8	67.4	88.6	88.5	88.6
Fig. 4c	PRKN OE High level
	Wild type				#1				#2
un	2.6	3.24	2.47	2.65	8.44	7.71	7.99	9.25	7.61	7.8	7.01	7.45
baf	0.7	0.4	0.45	0.61	0.85	0.74	0.8	1.04	1.92	2.49	1.86	2.33
oli+baf	0.56	0.67	0.58	0.97	1.69	1.62	1.72	1.81	3.7	3.74	3.95	3.45
Oligomcyin 1.25ng/mL	19.6	18.7	19.1	20.1	92.3	90.7	93.1	91.4	93.9	94.9	94.7	93.9
Fig. 4e	PRKN OE High level
	NTC			ATF4 KO #1			ATF4 KO #2
Un	3	3.42	2.99	3.59	3.02	3.53	2.92	3.85	3.46
Baf	0.65	0.85	0.85	0.42	0.43	0.39	0.5	0.48	0.43
Oligomycin	20.1	20.9	20	10.5	9.22	10.2	16.6	14	16.7
Baf+oli 1.25	0.82	0.93	1.2	0.35	0.26	0.37	0.36	0.44	0.28
Fig. 4g	PRKN OE High level
CHX ( ug/mL)	CCCP_DELE1 KD			Oligomycin_DELE1 KD			CCCP_NTC			Oli_NTC
0	95.1	95.3	94.9	93.2	93.2	92.8	97.2	97.5	97.1	5.62	5.02	5.47
0.05	93.8	93.8	93.6	44.3	44.2	44.5	96.6	96.7	96.9	5.69	5.69	5.85
0.1	91.7	92.6	91.5	21.9	21.3	22.6	95.9	95.4	96.1	6.15	5.22	5.04
0.2	90.4	90.3	90.6	10.1	9.84	9.86	94.6	95.3	95.4	5.27	5.82	5.28
0.4	88.2	87.7	90.8	8.96	8	8.39	93.3	93.8	94.3	5.19	5.03	4.74
0.8	85.8	87.2	82.6	9.15	9.05	9.4	87.1	85.6	85.2	5.38	5.35	5.43
1	92.6	93.5	92	8.68	7.94	9.38	92.9	93.5	94.5	3.9	4.04	4.14
2	89.6	89.2	88.1	8.29	8.53	9.93	88.1	89.7	89.3	5.12	4.93	4.85
4	84.6	84.6	80.2	8.4	8.36	8.23	82.8	80.6	83.9	5.55	4.93	5.08
8	73	71.8	68.7	9.27	10.4	9.77	64.3	71.3	68.7	4.87	4.56	5.17
10	70	68.2	66.3	9.58	9.13	9.04	61.4	66.5	66.1	5.22	4.4	4.47
20	57.3	52.6	49	9.02	10.2	9.38	58.4	59	61.3	4.82	3.86	4.77
Fig. 4h
	NTC			DELE1 KD
un	8.85	8.67	8.69	9.26	9.15	9.19
CHX	9.05	9.04	9.12	9.4	8.99	9.15
oli	12.8	12.9	12.8	25	25.8	25.4
Oli + CHX	12.9	12.8	12.7	16.9	17.1	16.8
CCCP	26.7	26.7	27.5	26.1	26.6	26.3
CCCP + CHX	28	28.4	29.9	30.7	30.9	32.3
Fig. 4k	PRKN OE High level
Torin1 (nM)	WT_Oli			DELE1_KD_Oli			WT_CCCP			DELE1_KD_CCCP
0	5.33	5.07	5.89	91.2	90.5	90.8	96.8	96.3	96.4	94	93.9	94
50	15.3	16	13.9	42.6	44.3	46.2	98.7	98.7	98.4	96.6	96.8	95.7
100	12.5	13.8	11.3	35.1	33.2	35	98.5	98.2	98.2	96.8	96.9	96.7
200	11.9	14.7	15.3	37.7	35.9	36.9	97.9	98	98.5	96.6	96.4	95.4
250	14.1	13.3	13	31.3	32.6	30.7	98	98.2	98.2	96.5	96.1	96.1
500	17.9	17.8	17.2	44.4	42.8	39.7	98.4	97.8	98.3	96.6	96.7	97.2
1000	20.1	21.7	21.2	50.7	49.5	49.3	97.1	97.3	96.9	96.9	97	96.9
Fig. 4l
	NTC			DELE1 KD
un	10.4	9.79	10	11.5	12	11.7
Torin1	8.56	8.4	8.59	8.47	8.31	8.4
oli	14	14.7	14.7	28.3	28.2	28.8
Oli + Torin1	11.1	11.1	11.1	14	14.2	14.5
CCCP	23.1	23	23.6	24.8	24.6	25.6
CCCP + Torin1	18.9	18.9	19.5	23.9	24	25.4
Fig. 4p
	NTC			DELE1 KD
noGFP	4.64	5.49	4	13.8	14.1	14.3
mitoDiablo-GFP	4.13	4.55	7.21	23.1	24.3	21.1
SCO1	6.82	10.2	12.9	23.1	27	25.7
TIMM50	13.7	15.8	16.5	20	20.3	20.9
SLC25A19	16	18.8	18.3	35.7	37.1	35.7
TIMM44	27.2	26.9	26.8	63.3	59.1	56.8
noGFP_0.6	4.68	6.04	5.57	25.3	43.4	42.7
mito-GFP_0.6	7.38	9.64	8.17	37.4	53.1	54.3
SCO1_0.6	13.4	11.1	10.7	31.2	56.9	53.9
TIMM50_0.6	14.6	19.1	19.4	41.5	59.4	46.8
SLC_0.6	23.3	25	27.5	63.5	79.9	80.5
TIMM44_0.6	27.7	27.6	26.3	70.8	75.2	76.3
noGFP_0.6	12.5	16.5	18.2	76.3	85.7	85.9
mitoDiablo-GFP_0.6	23.7	25.6	30.7	81.8	91.6	90.7
SCO1_0.6	10.4	20.4	24	88	93.2	92.1
TIMM50_0.6	28.1	28.8	28.3	88	90.1	92.3
SLC_0.6	47.2	42.7	49	96.4	97.6	96.3
TIMM44_0.6	37.4	39.2	35.3	92.2	95.1	92.9

## Sheet: Fig. 5
Fig. 5a	PRKN OE High level
	NTC
un	3.62	3.39	3.54
oli 1.25ng/ml	10.7	11.6	10.6
oli+ISRIB 10nM	45.1	43.6	39.4
oli+ISRIB 20nM	45.9	44.2	45.2
oli+ISRIB 40nM	49.3	47.9	45.3
oli+ISRIB 80nM	49.5	48.2	45.9
oli+ISRIB 100nM	44.1	44.1	43.6
oli+ISRIB 200nM	45.2	47.6	46.8
oli+ISRIB 300nM	55.9	55	61.6
oli+ISRIB 400nM	52.2	50.5	55.7
oli+ISRIB 500nM	49.4	48.4	48.7
oli+ISRIB 800nM	49.8	48.5	50.8
oli+ISRIB 1uM	42	41.8	43.4
oli+ISRIB 2uM	47.3	45.6	44.7
Fig. 5c	PRKN OE High level
HF (nM)	WT_Oli			DELE1_KD_Oli			WT_CCCP			DELE1_KD_CCCP
0	5	5.54	5.8	78.6	76.9	78.6	92.9	91.9	91.5	88.2	89.6	89
2.5	4.91	5.46	4.51	37.3	41.7	45.4	95.4	94.9	95.7	95.1	95.4	94.5
5	4.71	4.8	4.77	13.4	15.3	13.3	94.8	94.6	95.5	94.6	95.1	93.6
10	4.18	4.91	4.19	9.81	9.34	9.26	94.5	95.2	95.2	95.4	95.3	93.1
20	4.84	4.95	4.68	6.38	7.16	7.73	92	92.5	91.6	91.8	90.9	89.1
40	4.47	4.17	4.65	6.5	7.19	7.22	83.8	83.6	85.4	82	81	79.2
80	3.25	3.67	3.72	6.1	6.46	6.84	69	68.7	65.4	65.7	65.9	64.9

## Sheet: Fig. 6
Fig. 6c_top	PRKN OE Low level
	NTC			DELE1 KD
un	4.94	3.87	4.32	5.85	5.84	5.21
no glucose	3.16	2.92	3.67	9.51	9.89	8.76
no glucose+2-DG	1.2	0.76	1.37	2.81	2.17	3.02
DMEM+2-DG	2.6	2.02	2.38	3.95	4.12	3.83
no glucose+galactose	2.91	2.81	3.17	6.25	6.96	6.63
Fig. 6c_Bottom	PRKN OE High level
	NTC			DELE1 KD
un	5.36	6.12	5.46	11.7	12.5	12.5
no glucose	4.9	4.97	4.73	24.7	25.7	21.4
no glucose+2-DG	2.06	2.55	2.22	6.67	7.4	6.34
DMEM+2-DG	4.77	6.31	5.33	8.8	8.95	9.59
no glucose+galactose	8.03	9.98	11.2	26.7	29.2	27.2
Fig. 6d	PRKN OE High level
	NTC			DELE1KD			NTC, PINK1 KO			DELE1KD, PINk1 KO
un	5.45	5.22	4.74	10.7	11.2	10.3	6.56	6.25	7.85	6.93	6.84	7.09
no glucose	3.99	4.03	3.85	12.8	13.8	13	5.84	5.13	4.85	6.3	6.6	7.01
no glucose + galactose	2.81	3.15	3.67	10.7	10.4	11.4	5.53	4.83	4.93	6.25	5.4	5.5

## Sheet: Supp. Fig 2
Supplementary Fig. 2a	PRKN OE High level
	NTC			PINK1 KO			DELE1 KD			DELE1 KD PINK1 KO
un	3.78	2.01	2.55	1.85	2.08	2.25	8.1	8	7.35	3.96	4.35	3.85
Oli	5.63	6.02	6.05	4.12	3.67	3.07	70.2	73	68.3	9.9	9.35	8.71
Oli+antimycin	89.6	91.3	89.8	5.69	5.41	5.29	92	92.7	91.6	5.56	5.12	4.92
anti	8.37	8.91	8.96	3.31	2.81	3.07	45	46.2	43.8	4.31	4.24	4.36
Rotenone	3.82	4.51	4.64	2.91	2.71	2.63	37.7	38.7	36.7	4.16	4.23	3.55
Supplementary Fig. 2c	PRKN OE Low level
	NTC			DELE1 KD
un	1.57	1.55	1.68	4.82	5.29	4.82
oli 1.25ng/ml	17.1	12.8	15.5	80.4	81.9	78.7
DFP 0.125mM	4.33	2.95	2.93	7.67	6.48	6.62
DFP 0.25mM	8.81	7.85	8.98	15.8	16.1	14.7
DFP 0.5mM	11.1	11.3	12.1	18.5	17.6	17
DFP 1mM	8.58	9.42	8.05	16.2	14.4	14.2
DFP 2mM	6.65	6.71	7.65	15.5	14.9	14.5
DFP 4mM	3.62	3.35	3.93	7.33	11.7	12.3
baf 100nM	1.29	0.89	1.65	1.03	1.66	1.36
baf+oli	0.64	0.16	0.58	0.72	0.55	0.7
baf+DFP 0.125	0.17	0.19	0	1.97	1.11	0.78
baf+DFP 0.25	0.18	0.39	0.18	2.15	1.73	1.99
baf+DFP 0.5	0.41	0.15	0.14	2.89	1.79	1.45
baf+DFP 1	0.45	0.15	0	0.95	1.24	2.86
baf+DFP 2	0.42	0.31	0.16	1.34	0.96	1.79
baf+DFP 4	0	0.13	0	1.54	1.43	1.56
Supplementary Fig. 2d	PRKN OE High level
	NTC			DELE1 KD
un	3.21	3.34	3.27	9.17	9.06	9.97
oli 1.25	12	16	14.6	92.6	92.8	92.8
DFP 0.125	3.5	3.25	3.39	11.1	11.1	11.3
DFP 0.25	6.59	6.67	6.66	18.8	20.1	19.1
DFP 0.5	8.93	8.15	6.84	21.6	20.3	20.6
DFP 1	7.22	6.74	7.32	18.8	16.6	19.4
DFP 2	4.03	3.43	3.89	15.4	14.5	15.5
DFP 4	2.6	2.92	2.81	11.5	13.1	12.7
Baf 100nM	1.38	0.99	0.84	3.57	3.72	2.68
Baf+oli 1.25	0.14	0.19	0.15	3.61	3.73	3.09
baf+DFP 0.125	0.13	0	0.14	5.6	6.17	6.46
baf+DFP 0.25	0.45	0.18	0.37	6.9	4.64	7.86
baf+DFP 0.5	0.34	1	0.23	4.9	5.7	3.89
baf+DFP 1	0.22	1.13	0.47	5.07	5.75	6.03
baf+DFP 2	0.17	0.21	0	2.73	7.05	3.86
baf+DFP 4	0	0.58	0.18	2.74	4.14	2.87
Supplementary Fig. 2e	PRKN OE High level
	wt			DELE1KD			PINK1 KO			DELE1 KD, PINK1 KO
un	3.78	2.01	2.55	8.1	8	7.35	1.85	2.08	2.25	3.96	4.35	3.85
DFP 1mM	2.3	2.94	3.39	12.1	12.5	11.8	3.24	3.05	2.61	5.59	6.01	5.34
DFP+BAF	0	0.037	0.044	0.082	0.042	0.042	0	0.032	0	0.04	0	0.14

## Sheet: Supp. Fig 3
Supplementary Fig. 3a		HeLa PRKN OE
		NTC			DELE1 KD			HRI KD
	Un	2.08	2.16	2.27	3.73	4.39	3.74	4.67	4.67	4.57
Oligomycin	1.25 ng/mL	2.51	2.21	2.34	7.67	5.95	6.82	8.81	8.4	9.07
	2.5 ng/mL	1.78	1.71	1.57	5.93	5.67	5.72	6.94	6.9	9.16
	5 ng/mL	1.99	1.43	1.69	5.09	5.68	5.67	6.55	7.69	8.02
	10 ng/mL	1.74	1.44	1.24	5.74	5.25	5.22	6.29	6.19	7.3
	50 ng/mL	1.51	1.52	1.44	5.57	5.2	5.25	6.78	5.7	8.83
	100 ng/mL	1.58	1.33	1.33	6.13	5.86	4.82	5.91	6.52	7.25
	500 ng/mL	1.5	1.22	1.38	8.26	7.49	6.58	9.27	11	9.53
	1 ug/mL	3.55	2.39	2.21	12.1	12.6	11.9	20.6	18.7	21.5
	2 ug/mL	2.15	1.75	2.25	16.5	15	16.1	25.6	23.5	26.5
	4 ug/mL	2.43	2.11	2.29	32.7	34.2	32.4	46.8	45.1	48.8
	CCCP 10uM	92.7	93.2	93.8	96.9	96.3	96.6	97	96	96.8
Supplementary Fig. 3b		HeLa PRKN OE
		NTC			DELE1 KD
	un	2.24	2.43	2.33	5.43	4.88	5.11
	oli 4ug/ml	9.24	8.94	8.3	67.2	67.7	65.1
	DFP 0.125	1.51	1.43	1.56	5.18	4.78	5.81
	DFP 0.25	37.4	32.9	34	36.6	36.5	38.2
	DFP 0.5	62.9	60.3	61.7	60.8	61.5	60
	DFP 1	65.2	64.2	65.6	65.2	68	64.3
	DFP 2	59.3	59	60.7	60.5	61.5	61.4
	DFP 4	61.5	60.5	61.7	69.8	69.6	69.5
Supplementary Fig. 3c	left: K562 (without PRKN OE) % of mitophagy cells
	NTC			DELE1 KD
un	2.52	1.87	2.34	7.87	8.41	7.09
baf_20nM	0.63	0.88	0.64	2.81	2.52	2.2
Oli 1.25	2.1	1.82	1.86	9.87	9.01	7.68
baf_20nM+oli	0.48	0.46	0.38	2.08	2.35	1.15
CCCP_10uM	44.1	37.7	32.9	50.5	44.4	43.4
baf_20nM+CCCP	10.6	8.27	6.97	13.7	11.7	10.2
DFP_1mM	20.7	16.5	14.9	29.7	27.2	25.3
baf_20nM+DFP	6.5	5.52	4.84	10.4	8.24	8.38
	left: K562 (without PRKN OE) median of mtKeima(lyso)/mtKeima(mito)
	NTC			DELE1 KD
un	35.6	31	29.5	39.3	37.4	36.1
baf_20nM	36.4	34.2	32.5	40.3	39.3	38.3
Oli 1.25	40.5	37.4	35.9	49.6	47.6	45.9
baf_20nM+oli	39.8	37.8	36.6	44.2	43.2	43
DFP_1mM	59.3	54	52.5	67.6	66.7	63.5
baf_20nM+DFP	46.6	44.4	43	51.3	50.8	48.8
CCCP_10uM	83.5	77.9	73.2	92.8	87.4	86.2
baf_20nM+CCCP	64.2	59.1	57.1	68.1	66.4	64.2

## Sheet: Supp. Fig 6
Supplementary Fig. 6d
	NTC			DELE1 KD
Untreated	13.4	13.6	13.5	14.2	14.7	15
Oligomycin 1.25 ng/ml	19	18.6	18.8	33.5	33.3	32.5
CCCP 10 uM	30.4	30.7	30.9	32.3	33.3	34.4
Antimycin A 1uM	21	20.5	21.1	28.5	28.4	28.4
Rotenone 100 nM	13.8	14	14.1	18.6	19.2	18.6
DFP 1mM	14.9	15	14.5	15.2	15.2	15.1

## Sheet: Supp. Fig 7
Supplementary Fig. 7a
	NTC			DELE1 KD
Un	131	131	132	135	135	137
Oligomycin 1.25 ng/ml	121	118	119	168	163	171
CCCP 10 uM	110	108	105	56.9	55.4	57.1

[truncated: 7 more sheets: Supp. Fig 9, Supp. Fig 10, Supp. Fig 11, Supp. Fig 12, Supp. Fig 14, Supp. Fig 15, Supp. Fig 16]
